# Supplementary material for: An update on the occurrence of Paracoccidioides species in the Midwest region, Brazil: Molecular epidemiology, clinical aspects and serological profile of patients from Mato Grosso do Sul State
Source: PLoS Negl Trop Dis. 2021 Apr 7;15(4):e0009317. doi: 10.1371/journal.pntd.0009317 (PMC8055028; doi:10.1371/journal.pntd.0009317)
Supplement: S1 Table — (XLSX) [file pntd.0009317.s003.xlsx]

## Sheet: S1 
Table S1 - Clinical aspects and serological data of the studied PCM cases, Mato Grosso do Sul, Brazil (2016-2019)
PCM Cases	Etiological agent 1	Clinical form	Severity	HIV/AIDS	Fever	Therapy	Outcome	Sequelaes	Affected organs 2											IDD reactivity 3
									Skin	Pharynx	Larynx	Lymph Node	Liver	Spleen	Intestine	CNS	Lung	Adrenal glands		Pb_Aga	Pr_Agb	Pl_Ag c
1	P. brasiliensis sensu stricto	Chronic	Severe	No	Yes	Cotrimoxazole	Treated	Pulmonary fibrosis	Yes	Yes	No	Yes	No	No	No	No	Yes	Yes		(+)	(+)	(-)
2	P. brasiliensis sensu stricto	Acute/subacute	Severe	No	Yes	Amphotericin B and Itraconazole	Loss to follow-up	-	Yes	No	No	Yes	Yes	Yes	Yes	No	No	No		(+)	(+)	(-)
3	P. brasiliensis sensu stricto	Chronic	Moderate	No	No	Cotrimoxazole	Treated	Pulmonary fibrosis and epilepsy	Yes	Yes	No	No	No	No	No	Yes	Yes	No		(+)	(+)	(+)
4	P. brasiliensis sensu stricto	Chronic	Moderate	No	Yes	Itraconazole	In treatment	-	Yes	Yes	Yes	No	No	No	No	No	Yes	No		(+)	(+)	(-)
5	P. brasiliensis sensu stricto	Chronic	Moderate	Yes	Yes	Cotrimoxazole	Treated	No sequelae	Yes	No	No	Yes	No	No	No	No	No	No		(+)	(+)	(-)
6	P. brasiliensis sensu stricto	Chronic	Severe	No	Yes	Cotrimoxazole	In treatment	-	No	Yes	No	No	No	No	No	Yes	Yes	No		(-)	(-)	(-)
7	P. brasiliensis sensu stricto	Chronic	Moderate	No	Yes	Itraconazole	Treated	Pulmonary fibrosis	Yes	No	No	No	No	No	No	No	Yes	Yes		(+)	(+)	(-)
8	P. brasiliensis sensu stricto	Chronic	Moderate	No	Yes	Cotrimoxazole	In treatment	Hoarseness and septum destruction	No	No	Yes	Yes	No	No	No	No	Yes	No		(-)	(-)	(-)
9	P. brasiliensis sensu stricto	Chronic	Severe	No	Yes	Cotrimoxazole	In treatment	-	No	No	Yes	Yes	No	No	No	No	Yes	No		(+)	(+)	(-)
10	P. restrepiensis	Chronic	Moderate	No	No	Itraconazole	Loss to follow-up	-	Yes	No	Yes	Yes	No	No	No	No	Yes	No		(+)	(-)	(-)
11	P. restrepiensis	Chronic	Severe	No	Yes	Cotrimoxazole	In treatment	-	No	Yes	No	Yes	No	No	No	No	Yes	No		(+)	(+)	(-)
12	P. restrepiensis	Chronic	Severe	No	Yes	Amphotericin B	Death	-	No	Yes	No	Yes	No	No	No	No	Yes	No		(-)	(+)	(+)
13	P. lutzii	Chronic	Severe	No	No	No treatment	Death	-	No	No	No	No	No	No	No	No	Yes	No		(-)	(-)	(+)
1 determined by PCR-RFLP of tub1 gene as described by Roberto et al (2016); 2 defined by clinical exam; 3 DID reactivity using produced exoantigens from Paracoccidioides species circulating in Mato Grosso do Sul; a Pb_Ag exoantigen from P. brasilienis sensu stricto (Pb18, S1b); b Pr_Ag exoantigen from P. restrepiensis (PS3, EPM01: B_339); and c Pl_Ag exoantigen from P. lutzii (MS2451 clinical iso…
