# Supplementary material for: An update on the occurrence of Paracoccidioides species in the Midwest region, Brazil: Molecular epidemiology, clinical aspects and serological profile of patients from Mato Grosso do Sul State
Source: PLoS Negl Trop Dis. 2021 Apr 7;15(4):e0009317. doi: 10.1371/journal.pntd.0009317 (PMC8055028; doi:10.1371/journal.pntd.0009317)
Supplement: S2 Table — (XLSX) [file pntd.0009317.s004.xlsx]

## Sheet: S2
	Table S2 - Organs involved in 13 PCM cases stratified by genotyped species
	Organs involved	P. brasiliensis sensu stricto	P. restrepiensis	P. lutzii	p-value*
		(n = 9)	(n = 3)	(n = 1)
	Skin	6	1	-	0.52
	Pharynx	4	3	-	0.2
	Larynx	3	1	-	0.99
	Lymph node	5	3	-	0.49
	Liver	1	-	-	0.99
	Spleen	1	-	-	0.99
	Intestine	1	-	-	0.99
	Central Nervous System	2	-	-	0.99
	Lungs	7	3	1	0.99
	Adrenal glands	2	-	-	0.99
	* Comparison of prevalences between P. brasiliensis and P. restrepiensis by Fisher’s exact test.
