# Supplementary material for: An update on the occurrence of Paracoccidioides species in the Midwest region, Brazil: Molecular epidemiology, clinical aspects and serological profile of patients from Mato Grosso do Sul State
Source: PLoS Negl Trop Dis. 2021 Apr 7;15(4):e0009317. doi: 10.1371/journal.pntd.0009317 (PMC8055028; doi:10.1371/journal.pntd.0009317)
Supplement: S3 Table — (XLSX) [file pntd.0009317.s005.xlsx]

## Sheet: S3
	Table S3 - Geographic distribution of clinical isolates identified by molecular biology in the Midwest region of Brazil.
	Clinical isolates		Geographic localization	Molecular technique	Identified Species	Type of study	References
	Original ID	Other ID
	State of Mato Grosso (MT)
	189	-	Mato Grosso, Brazil	MLST and tub1 – PCR RFLP	P. lutzii	Phylogenetic	[7, 11, 24]
	9840	-	Mato Grosso, Brazil	MLST	P. lutzii	Phylogenetic	[7, 25]
						Serological
	84	-	Mato Grosso, Brazil	MLST and tub1 – PCR RFLP	P. lutzii	Phylogenetic	[7, 11, 24]
	Raj2	-	Mato Grosso, Brazil	MLST and tub1 – PCR RFLP	P. lutzii	Phylogenetic	[7, 11, 24]
	61	-	Mato Grosso, Brazil	MLST and tub1 – PCR RFLP	P. lutzii	Phylogenetic	[7, 11, 24]
	206	-	Mato Grosso, Brazil	MLST and tub1 – PCR RFLP	P. lutzii	Phylogenetic	[7, 11, 24]
	351	-	Mato Grosso, Brazil	MLST and tub1 – PCR RFLP	P. lutzii	Phylogenetic	[7, 11, 24]
	57	-	Mato Grosso, Brazil	MLST and tub1 – PCR RFLP	P. lutzii	Phylogenetic	[7, 11, 24]
	218	-	Mato Grosso, Brazil	MLST and tub1 – PCR RFLP	P. lutzii	Phylogenetic	[7, 11, 24]
	7	-	Mato Grosso, Brazil	MLST and tub1 – PCR RFLP	P. lutzii	Phylogenetic	[7, 11, 24]
	133	-	Mato Grosso, Brazil	MLST	P. lutzii	Phylogenetic	[7, 11]
	694	-	Mato Grosso, Brazil	MLST	P. lutzii	Phylogenetic	[7, 11]
	JT-2	-	Mato Grosso, Brazil	MLST	P. lutzii	Phylogenetic	[7]
	369	-	Mato Grosso, Brazil	MLST	P. lutzii	Phylogenetic	[7]
	283	-	Mato Grosso, Brazil	MLST	P. lutzii	Phylogenetic	[7]
	375	-	Mato Grosso, Brazil	MLST	P. lutzii	Phylogenetic	[7]
	397	-	Mato Grosso, Brazil	MLST and tub1 – PCR RFLP	P. lutzii	Phylogenetic	[7, 11, 24]
	JAL	-	Mato Grosso, Brazil	MLST	P. lutzii	Phylogenetic	[12]
	EE	-	Mato Grosso, Brazil	MLST	P. lutzii	Phylogenetic	[11, 35]
	5979	-	Mato Grosso, Brazil	MLST	P. lutzii	Phylogenetic	[11]
	3159	-	Mato Grosso, Brazil	MLST	P. lutzii	Serological	[25]
	2875	-	Mato Grosso, Brazil	MLST	P. lutzii	Serological	[25]
	2912	-	Mato Grosso, Brazil	MLST	P. lutzii	Serological	[25]
	JMS	-	Mato Grosso, Brazil	MLST	P. lutzii	Phylogenetic	[11, 34]
	JHS	-	Mato Grosso, Brazil	MLST	P. lutzii	Phylogenetic	[11, 34]
	MFC	-	Mato Grosso, Brazil	MLST	P. lutzii	Phylogenetic	[11, 34, 35]
	MND	-	Mato Grosso, Brazil	MLST	P. lutzii	Phylogenetic	[34]
	2226	-	Mato Grosso, Brazil	MLST	P. lutzii	Phylogenetic	[34]
	2422	-	Mato Grosso, Brazil	MLST	P. lutzii	Phylogenetic	[34]
	31AMS	-	Mato Grosso, Brazil	MLST	P. lutzii	Serological	[35]
	MT isolates*	-	Mato Grosso, Brazil	tub1 – PCR RFLP and HSP sequence	P. lutzii	Epidemiology	[9]
	State of Goiás (GO)
	135	-	Goiás Brazil	MLST	P. lutzii	Phylogenetic	[7]
	Pb01	ATCC – MYA - 826	Goiás, Brazil	MLST	P. lutzii	Phylogenetic	[7]
	ED01	-	Goiás, Brazil	RAPD and Trem sequence	P. lutzii	Phylogenetic	[6, 11, 34]
	Pb66	-	Goiás, Brazil	MLST	P. lutzii	Epidemiology	[12, 25]
	EP01	-	Goiás, Brazil	MLST	P. lutzii	Serological	[25]
	2912	-	Goiás, Brazil	MLST	P. lutzii	Serological	[25]
	8334	-	Goiás, Brazil	MLST	P. lutzii	Serological	[11, 25]
	8941	-	Goiás, Brazil	MLST	P. lutzii	Serological	[25]
	1578	-	Goiás, Brazil	Whole genome sequence	P. lutzii	Phylogenetic	[6, 11, 25]
	Pb13	B19	Goiás, Brazil	tub1 – PCR RFLP	P. brasiliensis sensu stricto (S1)	Phylogenetic	[24]
	State of Mato Grosso do Sul (MT)
	MS1	-	Mato Grosso do Sul, Brazil	Whole genome sequence	P. brasiliensis sensu stricto (S1a)	Phylogenetic	[6, 11]
	MS2	-	Mato Grosso do Sul, Brazil	Whole genome sequence	P. brasiliensis sensu stricto (S1a)	Phylogenetic	[6, 11]
	MS1198	-	Mato Grosso do Sul, Brazil	tub1 – PCR RFLP	P. brasiliensis sensu stricto (S1)	Molecular Epidemiology	This study
	MS1185	-	Mato Grosso do Sul, Brazil	tub1 – PCR RFLP	P. brasiliensis sensu stricto (S1)	Molecular Epidemiology	This study
	MS2185	-	Mato Grosso do Sul, Brazil	tub1 – PCR RFLP	P. brasiliensis sensu stricto (S1)	Molecular Epidemiology	This study
	MS2197	-	Mato Grosso do Sul, Brazil	tub1 – PCR RFLP	P. brasiliensis sensu stricto (S1)	Molecular Epidemiology	This study
	MS2591	-	Mato Grosso do Sul, Brazil	tub1 – PCR RFLP	P. brasiliensis sensu stricto (S1)	Molecular Epidemiology	This study
	MS2572	-	Mato Grosso do Sul, Brazil	tub1 – PCR RFLP	P. brasiliensis sensu stricto (S1)	Molecular Epidemiology	This study
	MS1222	-	Mato Grosso do Sul, Brazil	tub1 – PCR RFLP	P. brasiliensis sensu stricto (S1)	Molecular Epidemiology	This study
	MS2940	-	Mato Grosso do Sul, Brazil	tub1 – PCR RFLP	P. brasiliensis sensu stricto (S1)	Molecular Epidemiology	This study
	MS1622	-	Mato Grosso do Sul, Brazil	tub1 – PCR RFLP	P. brasiliensis sensu stricto (S1)	Molecular Epidemiology	This study
						Serological
	MS1162	-	Mato Grosso do Sul, Brazil	tub1 – PCR RFLP	P. brasiliensis sensu stricto (S1)	Molecular Epidemiology	This study
						Serological
	MS2791	-	Mato Grosso do Sul, Brazil	tub1 – PCR RFLP	P. brasiliensis sensu stricto (S1)	Molecular Epidemiology	This study
	MS1165	-	Mato Grosso do Sul, Brazil	tub1 – PCR RFLP	P. restrepiensis (PS3)	Molecular Epidemiology	This study
	MS190	-	Mato Grosso do Sul, Brazil	tub1 – PCR RFLP	P. restrepiensis (PS3)	Molecular Epidemiology	This study
	MS180	-	Mato Grosso do Sul, Brazil	tub1 – PCR RFLP	P. restrepiensis (PS3)	Molecular Epidemiology	This study
	MS2343	-	Mato Grosso do Sul, Brazil	tub1 – PCR RFLP	P. restrepiensis (PS3)	Molecular Epidemiology	This study
	MS2451	-	Mato Grosso do Sul, Brazil	tub1 – PCR RFLP	P. lutzii	Molecular Epidemiology	This study
	Legend:* 34 isolates from Mato Grosso State was genotyped by tub1 – PCR RFLP and sequence of Heat Shock Protein (HSP) and your identifications were not informed. MLST - Multi Local Sequence Typing; RAPD - Random Amplified Polymorphic DNA; RFLP - Restriction Fragment Length Polymorphism; Trem - Transposable element mariner.
